# Supplementary material for: Identification and characterization of two P450 enzymes from Citrus sinensis involved in TMTT and DMNT biosyntheses and Asian citrus psyllid defense
Source: Hortic Res. 2024 Apr 1;11(4):uhae037. doi: 10.1093/hr/uhae037 (PMC11009467; doi:10.1093/hr/uhae037)
Supplement: Web_Material_uhae037 [file web_material_uhae037.zip]

Archive with 4 entries (4 files):
- Figure S1.docx
- Table S1.xlsx
- Table S2.docx
- Table S3.docx
