# Supplementary material for: Identification and characterization of two P450 enzymes from Citrus sinensis involved in TMTT and DMNT biosyntheses and Asian citrus psyllid defense
Source: Hortic Res. 2024 Apr 1;11(4):uhae037. doi: 10.1093/hr/uhae037 (PMC11009467; doi:10.1093/hr/uhae037)
Supplement: Web_Material_uhae037 [file web_material_uhae037.zip › Table S1.xlsx]

## Sheet: Table S1
Table S1. The RNA-seq FPKM of the four candidate P450 genes, NES, and GES genes in response to ACP infestation in citrus leaves
gene_id	CK_1	CK_2	CK_3	S12_1	S12_3	S12_4	S24_1	S24_2	S24_4	S48_1	S48_3	S48_4	gene_symbol	description	GO_id	GO_term	pathway	pathway_description
Cs5g27570	0.571667	0.334008	0.160152	16.6793	29.765	5.12882	41.6806	35.2621	29.2146	119.561	142.216	244.827	CYP82G1	Cytochrome P450 82G1	GO:0005506,GO:0006952,GO:0016020,GO:0016021,GO:0016114,GO:0016709,GO:0020037,GO:0042343,GO:0046246,GO:0097007,GO:0097008	iron ion binding|defense response|membrane|integral component of membrane|terpenoid biosynthetic process|oxidoreductase activity, acting on paired donors, with incorporation or reduction of molecular oxygen, NAD(P)H as one donor, and incorporation of one atom of oxygen|heme binding|indole glucosinolate metabolic process|terpene biosynthetic process|4,8,12-trimethyltrideca-1,3,7,11-tetraene syntha…	cit00904	Diterpenoid biosynthesis
Cs5g27580	0.592077	0.156323	0.274202	0.586014	0.615315	0.271839	10.272	4.68805	8.65648	17.9136	22.3196	21.2389	CYP82G1	Cytochrome P450 82G1	GO:0005506,GO:0006952,GO:0016020,GO:0016021,GO:0016114,GO:0016709,GO:0020037,GO:0042343,GO:0046246,GO:0097007,GO:0097008	iron ion binding|defense response|membrane|integral component of membrane|terpenoid biosynthetic process|oxidoreductase activity, acting on paired donors, with incorporation or reduction of molecular oxygen, NAD(P)H as one donor, and incorporation of one atom of oxygen|heme binding|indole glucosinolate metabolic process|terpene biosynthetic process|4,8,12-trimethyltrideca-1,3,7,11-tetraene syntha…	cit00904	Diterpenoid biosynthesis
Cs5g27590	0	0	0	0	0	0	0	0	0	0	0	0	CYP82G1	Cytochrome P450 82G1	GO:0005506,GO:0006952,GO:0016020,GO:0016021,GO:0016114,GO:0016709,GO:0020037,GO:0042343,GO:0046246,GO:0097007,GO:0097008	iron ion binding|defense response|membrane|integral component of membrane|terpenoid biosynthetic process|oxidoreductase activity, acting on paired donors, with incorporation or reduction of molecular oxygen, NAD(P)H as one donor, and incorporation of one atom of oxygen|heme binding|indole glucosinolate metabolic process|terpene biosynthetic process|4,8,12-trimethyltrideca-1,3,7,11-tetraene syntha…	cit00904	Diterpenoid biosynthesis
Cs5g27600	0	0	0	0	0	0	0	0	0	0	0	0	CYP82G1	Cytochrome P450 82G1	GO:0005506,GO:0006952,GO:0016020,GO:0016021,GO:0016114,GO:0016709,GO:0020037,GO:0042343,GO:0046246,GO:0097007,GO:0097008	iron ion binding|defense response|membrane|integral component of membrane|terpenoid biosynthetic process|oxidoreductase activity, acting on paired donors, with incorporation or reduction of molecular oxygen, NAD(P)H as one donor, and incorporation of one atom of oxygen|heme binding|indole glucosinolate metabolic process|terpene biosynthetic process|4,8,12-trimethyltrideca-1,3,7,11-tetraene syntha…	cit00904	Diterpenoid biosynthesis
Cs2g07240	0.264458	0.367601	0.433273	1.17018	1.38228	0.988972	2.09178	1.51407	0.643464	1.60614	3.82814	1.13929	NES	(3S,6E)-nerolidol synthase 1, chloroplastic	GO:0000287,GO:0009507,GO:0010333,GO:0016114	magnesium ion binding|chloroplast|terpene synthase activity|terpenoid biosynthetic process	cit00909	Sesquiterpenoid and triterpenoid biosynthesis
Cs2g06470	0.219466	0.19357	0.139419	0.425611	0.704928	0.68295	0.758675	0.382995	0.553116	1.25078	1.60366	0.928223	GES	(E,E)-geranyllinalool synthase	GO:0000287,GO:0000304,GO:0005737,GO:0009611,GO:0009617,GO:0009753,GO:0010333,GO:0016102,GO:0080013,GO:0080027	magnesium ion binding|response to singlet oxygen|cytoplasm|response to wounding|response to bacterium|response to jasmonic acid|terpene synthase activity|diterpenoid biosynthetic process|(E,E)-geranyllinalool synthase activity|response to herbivore	cit00904	Diterpenoid biosynthesis
qRT-PCR
